# Supplementary material for: Regulation of neural stem cell proliferation and survival by protein arginine methyltransferase 1
Source: Front Neurosci. 2022 Nov 10;16:948517. doi: 10.3389/fnins.2022.948517 (PMC9685794; doi:10.3389/fnins.2022.948517)
Supplement: Supplementary file 1 [file Table_1.XLSX]

## Sheet: Table S1
Supplementary Table S1. Primer list for qRT-PCR
Primer name	Primer sequence (5' to 3')
Gapdh-forward	TGTGTCCGTCGTGGATCTGA
Gapdh-reverse	TTGCTGTTGAAGTCGCAGGAG
b-Actin-forward	GGGCTGTATTCCCCTCCATC
b-Actin-reverse	ACCCATTCCCACCATCACAC
Prmt1-forward2	CCTCACATACCGCAACTCCA
Prmt1-reverse2	TGGAACACTCAATCCCAATAACC
Nestin-forward	GCTACATACAGGACTCTGCTGG
Nestin-reverse	CCAAGAGAAGCCTGGGAACT
Sox2 -forward	GGAGGAGAGCGCCTGTTTTT
Sox2 -reverse	CTGGCGGAGAATAGTTGGGG
Olig2 -forward	GAACCCCGAAAGGTGTGGAT
Olig2 -reverse	TTCCGAATGTGAATTAGATTTGAGG
Nkx2.2 -forward	CCTTTCTACGACAGCAGCGA
Nkx2.2 -reverse	CCGTGCAGGGAGTATTGGAG
Cnp -forward	ATGGTTTCGGTCAGGCCATC
Cnp -reverse	CGGGGCATCTTTCTGACCTT
s100b -forward	GCCATGGTTGCCCTCATTG
s100b -reverse	CACCACTTCCTGCTCCTTGAT
Slc1a3 -forward	CAAGACACTGACACGCAAGGAC
Slc1a3 -reverse	CTTAACATCTTCCTTGGTGAGGC
Tubb3 -forward	GCGCCTTTGGACACCTATTC
Tubb3 -reverse	TCACACTCTTTCCGCACGAC
p21 -forward	CTGGGAGGGGACAAGAG
p21 -reverse	GCTTGGAGTGATAGAAATCTG
Trp53 -forward	CCTCATCCTCCTCCTTCCCA
Trp53 -reverse	TCCGACTGTGACTCCTCCAT
Pmaip1 -forward	CTGGGAAGTCGCAAAAGAGC
Pmaip1 -reverse	AGTTGAGCACACTCGTCCTT
Bax -forward	ATCCAAGACCAGGGTGGCTG
Bax -reverse	GCCTCAGCCCATCTTCTTCC
Bbc3 -forward	CGTGTGGAGGAGGAGGAGT
Bbc3 -reverse	GTGAGGGTCGGTGTCGATG
Perp -forward	CAGAGCCTCATGGAGTACGC
Perp -reverse	GAGAATGAAGCAGATGCACAGG
Lama1 -forward	GCCGAGCCTTTGACCTACAA
Lama1 -reverse	GGATGGGAATGGGAGCTGAG
Lama2 -forward	ACGAACGCTGTGGTGAAAGA
Lama2 -reverse	GTGCCTGCATCTGCAATGAT
Lif -forward	AACTGGCACAGCTCAATGG
Lif -reverse	AGGCGCACATAGCTTTTCC
Il-6-forward	CCTTCTTGGGACTGATGCTGGT
Il-6-reverse	GACAGGTCTGTTGGGAGTGGTATC
